# Supplementary material for: Dentinogenic Effect of BMP-7 on Wharton’s Jelly Mesenchymal Stem Cells Cultured in Decellularized Dental Pulp
Source: Int J Mol Sci. 2025 Dec 4;26(23):11760. doi: 10.3390/ijms262311760 (PMC12693673; doi:10.3390/ijms262311760)
Supplement: Supplementary file 1 [file ijms-26-11760-s001.zip]

Archive with 1 entries (1 files):
- ijms-3988969-supplementary.pdf
